# Supplementary material for: Synthesis of Potential Antiviral Agents for SARS-CoV-2 Using Molecular Hybridization Approach
Source: Molecules. 2022 Sep 12;27(18):5923. doi: 10.3390/molecules27185923 (PMC9501548; doi:10.3390/molecules27185923)
Supplement: Supplementary file 1 [file molecules-27-05923-s001.zip]

Archive with 1 entries (1 files):
- molecules-1898024-supplementary.pdf
